# Supplementary material for: Discovery of benzethonium chloride as a potent STAT3 inhibitor for the treatment of HNSCC
Source: Front Pharmacol. 2025 Apr 2;16:1569570. doi: 10.3389/fphar.2025.1569570 (PMC11999939; doi:10.3389/fphar.2025.1569570)
Supplement: Supplementary file 1 [file Table1.xlsx]

## Sheet: Figure1
1A			CAL27 48h					FaDu 48h					TU177 48h					TU686 48h
	0.1	99.1959	101.165	91.9586		0.1	99.2642	99.4248	101.311		0.1	104.645	96.3115	99.0437		0.1	101.824	108.041	90.1354
	10	88.66	79.8474	72.0686		10	87.7458	92.1605	93.0033		3	69.8087	62.7049	92.4863		3	46.2835	28.5438	52.5007
	15	46.0737	39.9196	33.4209		15	45.2441	45.204	40.6288		6	46.4481	41.1202	65.847		6	15.1976	19.3424	20.42
	20	20.4726	19.5372	13.7277		20	5.71237	7.35786	6.07358		9	8.87978	8.19672	15.9836		9	3.17767	2.92899	2.92899
	25	5.16124	5.4074	3.93042		25	0.575251	1.33779	0.976589		12	3.96175	3.14208	5.73771		12	4.25532	6.82509	4.25532
	30	4.57044	4.32428	2.6996		30	0.133779	0.294314	0.414716		15	2.04918	1.77596	1.63934		15	0.027632	1.51976	0.110528
	35	2.01034	1.27185	0.97645		35	0.013378	0.053512	0.133779		18	0.136612	-0.27322	3.79e-15		18	0.276319	0.110528	0.027632
	40	0.188726	0.237958	0.188726		40	-0.10702	1.17726	0.173913		21	0.409836	3.79e-15	3.79e-15		21	0.193424	0.276319	0.110528
	45	0.09026	0.188726	0.09026		45	0.093645	-0.02676	0.053512		24	0.956284	0.546448	0.136612		24	0.690799	0.442111	-0.46974
											27	0.68306	0.546448	0.409836		27	0.276319	0.276319	0.110528
1B
				CAL27								FaDu
		Control			BZN(20μM）					Control			BZN(20μM）
	24h	98.1602	99.54	102.3	32.5029	34.8026	41.8168		24h	98.1902	101.627	100.183	22.6575	23.0011	26.3688
	48h	99.1959	101.165	91.9586	20.4726	19.5372	13.7277		48h	99.2642	99.4248	101.311	5.71237	7.35786	6.07358
	72h	100.448	100.492	99.0596	4.91898	2.40162	5.74363		72h	102.075	102.075	95.8506	0.700207	0.466805	0.272303
				TU177								TU686
		Control			BZN(6μM）					Control			BZN(6μM）
	24h	105.434	99.753	94.8134	57.5192	53.1559	51.921		24h	102.806	98.129	99.0645	38.1585	38.1093	39.5864
	48h	104.357	101.172	94.4709	49.9817	43.171	41.9626		48h	101.824	108.041	90.1354	15.1976	19.3424	20.42
	72h	99.7326	101.681	98.5864	22.3687	23.9159	28.0707		72h	100.706	98.7688	100.525	7.24594	7.70007	8.39641
1C					CAL27										FaDu
	0μM BZN			10μM BZN			20μM BZN				0μM BZN			10μM BZN			20μM BZN
	81.0712	78.1796	68.485	53.4314	47.5742	43.9206	23.1884	24.4459	11.5867		69.2645	58.2744	61.3127	29.7846	50.27	28.9307	31.383	27.0428	25.1054
1D					CAL27										FaDu
	0			10			20				0			10			20
	352	368	339	158	147	170	99	125	115		298	325	317	147	143	152	130	128	142
1E			CAL27					FaDu
	0μM	100	100	100		0μM	100	100	100
	2μM	40	37	42		2μM	70	69	77
	3μM	11	6	9		3μM	56	64	60

## Sheet: Figure2
2A			CAL27
	BZN(μM)	0	30	45
		6.837	44.07	75.031
		7.045	44.27	75.831
		5.555	41.04	70.808
2B			FaDu
	BZN(μM)	0	30	45
		5.468	28.04	67.44
		14.645	28.28	66.6
		3.961	28.56	65.67
2C
2D
2E		DMSO			Z-VAD			BZN			BZN+Z-VAD					DMSO			3-MA			BZN			BZN+3-MA
	24	98.0848	99.5896	102.326	88.5089	94.3912	97.1272	48.5636	49.5212	53.4884	63.6115	67.3051	71.2722		24	98.0848	99.5896	102.326	93.844	99.8632	102.052	48.5636	49.5212	53.4884	48.4542	46.6758	46.4022
	48	97.3258	100.405	102.269	98.3015	96.5154	92.0584	24.9595	19.2869	25.6888	37.9254	44.1653	40.0324		48	97.3258	100.405	102.269	107.537	102.917	99.7569	24.9595	19.2869	25.6888	20.8882	16.8071	17.8606
	72	94.061	103.109	102.83	102.55	107.96	98.3054	5.3949	4.88184	4.22886	22.699	20.4602	19.5274		72	94.061	103.109	102.83	92.8203	90.9826	97.0684	5.3949	4.88184	4.22886	1.24378	1.57027	0.497512
		DMSO			Fer-1			BZN			BZN+Fer-1					DMSO			Nec-1			BZN			BZN+Nec-1
	24	98.0848	99.5896	102.326	92.2025	95.6553	97.1272	48.5636	49.5212	53.4884	47.0725	49.5253	46.1149		24	98.0848	99.5896	102.326	89.4665	95.896	93.5704	48.5636	49.5212	53.4884	42.5445	42.6813	41.9973
	48	97.3258	100.405	102.269	90.4376	98.8169	95.705	24.9595	19.2869	25.6888	16.3695	18.4765	18.3955		48	97.3258	100.405	102.269	101.864	96.9206	97.812	24.9595	19.2869	25.6888	23.2577	24.4733	26.4992
	72	94.061	103.109	102.83	93.2214	99.8912	95.3203	5.3949	4.88184	4.22886	3.94901	2.45647	1.85012		72	94.061	103.109	102.83	102.317	103.389	99.5647	5.3949	4.88184	4.22886	4.97512	3.90236	4.04229
2F		DMSO			Z-VAD			BZN			BZN+Z-VAD					DMSO			3-MA			BZN			BZN+3-MA
	24	100.879	96.8281	102.293	86.1552	95.3536	92.1689	33.9477	29.5756	31.5688	55.3579	53.3648	51.1787		24	100.879	96.8281	102.293	96.991	92.2332	92.0403	33.9477	29.5756	31.5688	17.9383	15.8808	14.9807
	48	101.259	98.9924	99.7481	92.2754	92.6196	93.0395	3.94626	5.20571	5.12175	31.4022	40.89	31.5701		48	101.259	98.9924	99.7481	98.848	91.7044	95.2393	3.94626	5.20571	5.12175	2.60285	1.76322	1.67926
	72	90.2159	98.3329	111.451	120.142	116.945	120.06	2.07707	1.17518	1.09319	31.5933	24.4602	21.0987		72	90.2159	98.3329	111.451	118.912	117.764	91.3638	2.07707	1.17518	1.09319	3.22492	0.191309	0.519268
		DMSO			Fer-1			BZN			BZN+Fer-1					DMSO			Nec-1			BZN			BZN+Nec-1
	24	100.879	96.8281	102.293	88.1183	98.4741	96.8967	33.9477	29.5756	31.5688	19.2885	16.3309	14.9164		24	100.879	96.8281	102.293	98.8898	95.5122	86.8624	33.9477	29.5756	31.5688	20.703	15.3022	17.1667
	48	101.259	98.9924	99.7481	95.4072	94.5676	97.691	3.94626	5.20571	5.12175	1.93115	2.18304	1.84719		48	101.259	98.9924	99.7481	107.221	89.3367	97.3468	3.94626	5.20571	5.12175	2.267	1.84719	1.93115
	72	90.2159	98.3329	111.451	113.419	111.943	105.548	2.07707	1.17518	1.09319	0.765236	0.437278	0.519268		72	90.2159	98.3329	111.451	125.231	115.884	122.028	2.07707	1.17518	1.09319	1.42115	0.601257	0.929216
2G			CAL27
	Ctrl	Z-VAD	BZN	BZN+Z-VAD
	5.423	4.825	40.81	25.699
	5.721	4.826	41.3	19.354
	4.237	3.836	38.21	22.838
2H			FaDu
	Ctrl	Z-VAD	BZN	BZN+Z-VAD
	6.767	2.17	31.637	12.697
	5.753	1.606	29.571	11.022
	2.957	1.375	38.73	9.848
2I				FaDu
		CASP3+/+			CASP3-/-
	Ctrl	9.58	3.61	8.19	3.15	3.2	4.68
	BZN	29.62	29.69	29.51	9.15	11.05	8.58
2J				CAL27
		CASP3+/+			CASP3-/-
	Ctrl	3.2	3.28	3.09	3.3	3.69	2.88
	BZN	21.12	21.41	21.04	5.22	5.59	4.75

## Sheet: Figure3
3A
3B
3C
3D
3E
3F

## Sheet: Figure4
4B
4C

## Sheet: Figure5
5A		MOC-1
	0	10	15
	6.733	13.028	17.951
	7.56	17.133	18.589
	8.307	12.542	16.481
5B		MOC-1
	Ctrl	Z-VAD	BZN	BZN+Z-VAD
	9.185	8.356	27.88	21.133
	11.449	8.863	25.535	20.664
	10.254	7.633	24.517	19.428
5C
5D
	PBS							BZN
7	23.51	24.04	24.11	24.61	27.17			22.97	23.75	23.83	24.16	25.97
9	22.98	23.74	24.09	26.7	26.92			23.03	23.37	23.72	24.64	25.13
11	24.14	24.27	25.1	27.05	27.12			23.66	24	24.15	25.58	25.95
13	23.42	24.2	24.75	27.18	27.73			23.25	24.13	24.51	25.35	25.53
15	23.56	24.46	24.78	27.63	27.67			23.76	24.35	24.49	25.02	26.03
17	23.63	24.85	24.91	27.96	28.05			23.57	24.16	24.35	25.24	26.22
19	24.21	24.68	24.83	27.97	29.11			23.58	23.97	24.71	25.53	26.09
21	24.54	25.05	25.33	28.97	29.26			24.08	24.45	24.93	25.7	26.77
5E
		PBS							BZN
	7	117.782	367.236	154.821	165.597	358.027			90.0157	122.421	117.669	198.416	276.33
	9	279.766	541.666	300.136	510.016	658.621			77.3131	242.825	242.66	346.108	368.45
	11	506.635	460.105	511.01	675.156	676.42			121.491	338.951	197.323	410.437	422.982
	13	531.564	630.465	646.794	779.84	1232.88			101.661	248.967	293.838	280.688	386.173
	15	709.452	917.757	964.238	1003.11	1122.98			133.189	212.732	271.12	370.503	599.996
	17	658.897	549.546	1027.59	1346.72	1619.02			113.363	337.467	251.438	344.654	463.565
	19	573.585	461.081	1058.62	1222.07	1878.18			75.3157	239.774	410.83	435.864	441.541
	21	601.631	881.856	1325.84	1493.54	2017.85			68.6686	210.877	329.123	391.004	503.022
5F
	PBS	BZN
	1.2053	0.2488
	0.6364	0.2019
	0.645	0.1087
	0.2799	0.0535
	0.2611	0.0398
